# Supplementary material for: Protective Role of Thiamine Pyrophosphate Against Erlotinib-Induced Oxidative and Inflammatory Damage in Rat Optic Nerve
Source: Biomedicines. 2025 Oct 25;13(11):2614. doi: 10.3390/biomedicines13112614 (PMC12650006; doi:10.3390/biomedicines13112614)
Supplement: Supplementary file 1 [file biomedicines-13-02614-s001.zip]

Archive with 2 entries (2 files):
- Supplemantary Table S1.pdf
- Supplemantary Table S2.pdf
